# Supplementary material for: Celiac disease T-cell epitopes from gamma-gliadins: immunoreactivity depends on the genome of origin, transcript frequency, and flanking protein variation
Source: BMC Genomics. 2012 Jun 22;13:277. doi: 10.1186/1471-2164-13-277 (PMC3469346; doi:10.1186/1471-2164-13-277)
Supplement: Additional file 1 — Ten full-length γ-gliadin sequences. Ten full length γ-gliadin nucleotide sequences obtained after the assemblage of 717 γ-gliadins transcripts at 98% homology. In brackets, the number of sequences in a contig. [file 1471-2164-13-277-S1.txt]

>gamma_4-4_(6)
ATGAAGACCTTACTCATCCTGACGATCCTTGCGATGGCAATAACCATCAGCACCGCCAATATGCAGGTCGACCCTAGTGGCCAAGTACAATGGCCACAACAACAACTAGTCCCCCAACCCCAACAGCCATTATCCCAGCAACCGCAACAAGCATTGGCCCAACCCCAACAAACATTTCCCCATCAACCACAACAACAAGTTCCCCAGCCTCAGCAACCACAACAACCATTTCTCCAGCCCCAACAAGCATTCCCCCAACAACCACAACAACCATTCCCTCAGACTCAACAACCACAACAACCATTTCCCCAGCAACCACAACAACCATTCCCCCAGACTCAACAGCCACAACAACCATTTCCCCAGCAACCACAACAACCATTTCCCCAGACTCAACAACCCCAACAACCATTTCCCCAACAACCACAACAACCATTCCCCCAGACTCAACAACCCCAACAACCATTTCCCCAGCTCCAGCAACCACAACAACCTTTTCCCCAGCCCCAACAACAATTACCGCAGCCCCAACAACCGCAACAATCATTCCCCCAACAACAACGGTCATTCATTCAACCATCTCTACAACAACAGTTGAACCCATGCAAGAATATCCTCTTGCAACAATGCAAACCTGCGTCATTGGTGTCATCCCTCTGGTCAATAATCTGGCCACAAAGCGATTGCCAAGTGATGCGGCAACAATGCTGCCAACAACTAGCACAGATTCCTCAACAGCTCCAGTGCGCAGCCATCCATAGCGTCGTGCATTCCATCATCATGCAGCAGCAGCAACAACAACAACAACAACAAGGCATGCATATCTTTCTGCCACTATCTCAGCAGCAACAGGTGGGTCAAGGTTCTCTAGTCCAAGGCCAGGGCATCATCCAACCACAACAACCAGCTCAATTGGAGGCGATCAGATCATTGGTATTGCAAACTCTTCCATCCATGTGCAACGTGTATGTCCCACCAGAGTGCTCCATCATGAGGGCACCATTTGCCAGCATAGTCGCGGGCATTGGTGGCCAATGA
>gamma_2-5_(9)
ATGAAGACCTTACTCATCCTGACAATCATTGCGGTGGCACTAACTACCACCACCGCCAATATACAGGTCGACCCTAGTGGCCAAGTACAATGGCCACAACAACAACAACCATTCCCCCAGCCCCAACAACCATTCTCCCAACAACCACAACAAATTTTTCCCCAACCCCAACAAACATTCCCCCATCAACCACAACAAGCATTTCCCCAACCCCAACAAACATTCCCCCATCAACCACAACAACAATTTCCCCAGCCCCAGCAACCACAACAACCATTTCCCCAGCAACCACAACAACAATTTCCCCAGCCCCAACAACCACAACAACCATTTCCCCAGCAACCACAACAACAATTTCCCCAGCCCCAACAACCACAACAACCATTTCCCCAGCCCCAACAACCCCAACTACCATTTCCGCAACAACCACAACAACCATTCCCCCAGCCTCAACAACCCCAACAACCATTTCCCCAGTTACAGCAACCACAACAACCTTTACCCCAGCCCCAACAACCGCAACAACCATTCCCCCAGCAACAACAACCATTGATTCAGCCATACCTACAACAACAGATGAACCCCTGCAAGAATTACCTCTTGCAGCAATGCAACCCTGTGTCATTGGTGTCATCCCTCGTGTCAATGATCTTGCCACGAAGTGATTGCAAGGTGATGCGGCAACAATGTTGCCAACAACTAGCACGGATTCCTCAGCAGCTCCAGTGCGCAGCCATCCATGGCATCGTGCATTCCATCATCATGCAGCAAGAACAACAACAACAACAACAACAACAACAACAACAACAACAAGGCATACAGATCATGCGGCCACTATTTCAGCTCGTCCAGGGTCAGGGCATCATCCAACCTCAACAACCAGCTCAATTGGAGGTGATCAGGTCATTGGTATTGGGAACTCTTCCAACCATGTGCAACGTGTTTGTTCCACCTGAGTGCTCCACCACCAAGGCACCATTTGCCAGCATAGTCGCCGACATTGGTGGCCAATGA
>gamma_7-1_(5)
ATGAAGACCTTACTCATCCTGACGATCCTTGCGATGGCAATAACCATCAGCACCGCCAATATGCAGGTCGACCCTAGTGGCCAAGTACAATGGCCACAACAACAACTAGTCCCNCAACCCCAACAGCCATTATCCCAGCAACCGCAACAAGCATTTCCCCAGACCCAACAAACATTTCCCCATCAACCACAACAACAAGTTCCCCAGCCTCAGCAACCACAACAACCATTTCTCCAGCCCCAACAAGCATTCCCCCAACAACCACAACAACCATTCCCTCAGACTCAACAACCACAACAACCATTTCCCCAGCAACCACAACAACCATTTCCCCAACAACAAGGCATGCATATCCTGCTGCCACTATCTCAACAACAACAGTTGGGTCAAGGTACTCTCGTCCAAGGCCAGGGCATCATCCAACCTCAACAACTAGCTCAATTGGAGGCGATCAGGTCATTGGTGTTGCAAACTCTTCCAACCATGTGCAACGTGTATGTCCCACCTGAGTGCTCCATCATCAGGGCACCATTTGCCAGCATAGTCGCGGGGATTGGTGGCCAATGA
>gamma_3-18_(21)
ATGAAGACCTTACTCATCCTAACAATCCTTGCGATGGCAACAACAATCGCCACTGCCAATATGCAGGTCGACCCTAGCAGCCGAGTACAATGGCCACAAGAACGACCTTTCCCCCAGTCCCAACAACCATTCCCCCAGCCTCAACAACCCCAACAACCATTTCCCCAGTCACAGCAACCACAACAACCTTTTCCCCAACCCCAACAACAATTTCCGCAGCCCCAACAACCACAACAATCATTCCCCCAACAACAACAACTGATGATTCAGTCATTTCTACAACAACAGATGAACCCCTGCAAGAATTTTCTCTTGCAGCAATGCAACCCTATGTCATTGGTGTCATCTCTCGTGTCAATAATCTTGCCACGAAGTGATTGCCAGGTGATGCAGCAACAATGTTGCCAACAACTAGCACAAATTCCTCAACAGCTCCAGTGCGCAGCCATCCACAGCGTCGCGCATTCCATCATCATGCAGCAAGAACAACAACAAGGCGTGCAGATCCTGCGACCACTATTTCAGCTCGCCCAGGGTCTGGGTATCATCCAACCTCAACAACCAGCTCAATTGGAGGGGATCAGGTCATTGGTATTGAAAACTCTTCCAACCATGTGCAACGTGTATGTCCCACCTGACTGCTCCACCATCAACGTACCATATGCCAGCATAGACGCCGGCATTGGTGGCCAATGA
>gamma_2-7_(5)
ATGAAGACCTTACTCATCCTGACAATCATTGCGGTGGCACTAACTACCACCACCGCCAATATACAGGTCGACCCTAGTGGCCAAGTACAATGGCCACAACAACAACAACCATTCCCCCAGCCCCAACAACCACAACAACCATTTCCCCAGCCCCAACAACCCCAACTACCATTTCCGCAACAACCACAACAACCATTCCCCCAGCCTCAACAACCCCAACAACCATTTCCCCAGTTACAGCAACCACAACAACCTTTACCCCAGCCCCAACAACCGCAACAACCATTCCCCCAGCAACAACAACCATTGATTCAGCCATACCTACAACAACAGATGAACCCCTGCAAGAATTACCTCTTGCAGCAATGCAACCCTGTGTCATTGGTGTCATCCCTCGTGTCAATGATCTTGCCACGAAGTGATTGCAAGGTGATGCGGCAACAATGTTGCCAACAACTAGCACGGATTCCTCAGCAGCTCCAGTGCGCAGCCATCCATGGCATCGTGCATTCCATCATCATGCAGCAAGAACAACAACAACAACAACAACAACAACAACAACAACRACRAGGCATACAGATCATGCGGCCACTATTTCAGCTCGTCCAGGGTCAGGGCATCATCCAACCTCAACAACCAGCTCAATTGGAGGTGATCAGGTCATTGGTATTGGGAACTCTTCCAACCATGTGCAACGTGTTTGTTCCACCTKAGTGCTCCACCACCAAGGCACCATTTGCCAGCATAGTCGCCGACATTGGTGGCCAATGA
>Gamma_1-1_(133)
ATGAAGACCTTACTCATCCTGACAATCCTTGCGATGGCAATAACCATCGGCACCGCCAATATCCAGGTCGACCCTAGCGGCCAAGTACAATGGCTACAACAACAACTAGTCCCCCAGCTCCAACAGCCATTATCCCAGCAACCACAACAAACATTTCCCCAACCTCAACAAACATTCCCCCATCAACCACAACAACAAGTTCCCCAGCCTCAGCAACCACAACAACCATTTCTCCAGCCCCAACAACCATTCCCCCAACAACCACAACAACCATTCCCCCAGACTCAACAACCACAACAACCATTTCCCCAGCAACCACAACAACCATTTCCCCAGACTCAACAACCCCAACAACCATTTCCCCAACAACCACAACAACCATTCCCCCAGACTCAACAACCCCAACAACCATTTCCCCAGCTCCAGCAACCACAACAACCTTTTCCCCAGCCCCAACAACAATTACCGCAGCCCCAACAACCGCAACAATCATTCCCCCAACAACAACGGTCATTCATTCAACCATCTCTACAACAACAGTTGAACCCATGCAAGAATATCCTCTTGCAACAATGCAAACCTGCGTCATTGGTGTCATCCCTCTGGTCAATAATCTGGCCACAAAGCGATTGCCAAGTGATGCGGCAACAATGCTGCCAACAACTAGCACAGATTCCTCAACAGCTCCAGTGCGCAGCCATCCATAGCGTCGTGCATTCCATCATCATGCAGCAGCAGCAACAACAACAACAACAACAAGGCATGCATATCTTTCTGCCACTATCTCAGCAGCAACAGGTGGGTCAAGGTTCTCTAGTCCAAGGCCAGGGCATCATCCAACCACAACAACCAGCTCAATTGGAGGCGATCAGATCATTGGTATTGCAAACTCTTCCATCCATGTGCAACGTGTATGTCCCACCAGAGTGCTCCATCATGAGGGCACCATTTGCCAGCATAGTCGCGGGCATTGGTGGCCAATGA
>gamma_4-3_(24)
ATGAAGACCTTACTCATCCTGACAATCCTTGCGATGGCAATAACCATCGGCACCGCCAATATCCAGGTCGACCCTAGCGGCCAAGTACAATGGCTACAACAACAACTAGTCCCCCAGCTCCAACAGCCATTATCCCAGCAACCACAACAAACATTTCCCCAACCTCAACAAACATTCCCCCATCAACCACAACAACAAGTTCCCCAGCCTCAGCAACCACAACAACCATTTCTCCAGCCCCAACAACCATTCCCCCAACAACCACAACAACCATTCCCCCAGACTCAACAACCACAACAACCATTTCCCCAGCAACCACAACAACCATTTCCCCAGACTCAACAACCCCAACAACCATTTCCCCAACAACCACAACAACCATTCCCCCAGACTCAACAACCCCAACAACCATTTCCCCAGCTCCAGCAACCACAACAACCTTTTCCCCAGCCCCAACAACAATTRCCGCAGCCCCAACAACCGCAACAATCATTCCCCCAACAACAACGGYCATTCATTCAACCATCTCTACAACAACAGTTGAACCCATGCAAGAATATCCTCTTGCAACAATGCAAACCTGCGTCATTGGTGTCATCCCTCTGGTCAATAATCTGGCCACAAAGCGATTGCCAAGTGATGCGGCAACAATGCTGCCAACAACTAGCACAGATTCCTCAACAGCTCCAGTGCGCAGCCATCCATAGCGTCGTGCATTCCATCATCATGCAGCAGCAGCARCAACAACAACAACAACAAGGCATGCATATCTTTCTGCCACTATCTCAGCAGCAACAGGTGGGTCAAGGTTCTCTAGTCCAAGGCCAGGGCATCATCCAACCACAACAACCAGCTCAATTGGAGGCGATCAGATCATTGGTGTTGCAAACTCTTCCATCCATGTGCAACGTGTATGTCCCACCTGAGTGCTCCATCATGAGGGCACCATTTGCCAGCATAGTCGCGGGCATTGGTGGCCAATGA
>gamma_1-21_(8)
ATGAAGACCTTACTCATCCTGACAATCCTTGCGATGGCAATAACCATCGGCACCGCCAATATCCAGGTCGACCCTAGCGGCCAAGTACAATGGCTACAACAACAACTAGTCCCCCAGCTCCAACAGCCATTATCCCAGCAACCACAACAAACATGGGCCCAACCTCAACAAACATTCCCCCATCAACCACAACAACAAGTGCCCCAGCCTCAGCAACCACAACAACCATTTCTCCAGCCCCAACAACCATTCCCCCAACAACCACAACAACCATTCCCCCAGACTCAACAACCACAACAACCATTTCCCCAGCAACCACAACAACCATTCCCCCAGACTCAACAACCACAACAACCATTTCCCCAGTTCCAGCAACCACACCAACCTTTTCCCCAGCCCCAACAACAATTCCCGCAGCCCCAACAACCGCAACAATCATTCCCCCAGCAACAACGACCGTTCATTCAGCCATCTCTACAACAACGTTTGAACCCATGCAAGAATATCCTCTTGCAACAATGCAAACCTGCGTCATTGGTGTCATCCCTCTGGTCGATAATCTGGCCACAAAGCGATTGCCAAGTGATGCAGCAACAATGCTGCCAAGAACTAGCACAGATTCCTCAGCAGCTCCAGTGCGCAGCCATCCATAGCGTCGTGCATTCCATCATCGTGCAGCAGCAGCAGCAACAACAACAACAACAACAACAACAACAACAAGGCATGCATATCCTGCTGCCACTATCTCAACAACAACAGTTGGGTCAAGGTACTCTCGTCCAAGGCCAGGGCATCATCCAACCTCAGCAACTAGCTCAATTGGAGGCGATCAGGTCATTGGTGTTGCAAACTCTTCCAACCATGTGCAACGTGTATGTCCCACCTGAGTGCTCCATCATCAGGGCACCATTTGCCAGCATAGTCGCGGGGATTGGTGGCCAATGA
>gamma_3-17_(15)
ATGAAGACCTTACTCATCCTAACAATCCTTGCGATGGCAATAACCATCGGCACCGCCAATATGCAGGTCGACCCTAGCAGCCAAGTACAATGGCCACAACAACAACCAGTCCCACAGCCTCACCAACCATTCTCCCAGCAACCACAACAAACATTTCCCCAACCCCAACAAACATTCCCCCATCAACCACAACAACAATTTCCCCAGCCTCAGCAACCACAACAACAATTTCTCCAGCCCCAACAACCATTCCCCCAACAACCACAACAACCATATCCCCAGCAACCACAACAACCATTCCCCCAGACTCAACAACCCCAACAACTATTTCCCCAGTCCCAGCAACCACAACAACAATTTTCTCAGCCCCAACAACAATTCCCGCAGCCCCAACAACCGCAACAATCATTCCCCCAACAACAACCACCGTTCATTCAGCCATCTCTACAACAACAGGTGAACCCATGCAAGAATTTCCTCTTGCAGCAATGCAAACCTGTGTCACTGGTGTCATCCCTCTGGTCAATGATCTGGCCACAAAGCGATTGCCAAGTGATGCGGCAACAATGCTGCCAACAACTAGCACAGATTCCTCAGCAGCTCCAGTGTGCAGCCATCCATACCGTCATACATTCCATCATCATGCAGCAAGAACAACAACAAGGCATGCATATCCTGCTGCCACTATATCAGCAGCAACAGGTGGGTCAAGGTACTCTCGTCCAGGGCCAGGGCATCATCCAACCCCAACAACCAGCTCAATTGGAGGCGATCAGGTCATTGGTGTTGCAAACTCTTCCAACCATGTGCAACGTGTATGTCCCACCTGAGTGCTCCATCATCAAGGCACCATTTTCCAGCGTAGTCGCCGGCATTGGTGGCCAATGA
>gamma_3-6_(10)
ATGAAGACCTTACTCATCCTAACAATCCTTGCGATGGCAACAACCATCGCCACCGCCAATATGCAAGTCGACCCCAGCGGCCAAGTACAATGGCCACAACAACAACCATTCCCCCAGCCTCAGCAACCCCAACAACCATTTCCCCAGTCACAACAACCACAACAACCTTTTCCCCAGCCCCAACAACAATTTCCGCAGCCCCAACAACCACAACAATCATTCCCCCAACAACAACAACCGGCGATTCAGTCATTTCTACAACAACAGATGAACCCCTGCAAGAATTTCCTCTTGCAGCAATGCAACCATGTGTCATTGGTGTCATCTCTCGTGTCAATAATTTTGCCACGAAGTGATTGCCAGGTGATGCAGCAACAATGTTGCCAACAACTAGCACAAATTCCTCAACAGCTCCAGTGCGCAGCCATCCACAGTGTCGCGCATTCCATCATCATGCAACAAGAACAACAACAAGGCGTGCCGATCCTGCGGCCACTATTTCAGCTCGCCCAGGGTCTGGGTATCATCCAACCTCAACAACCAGCTCAATTGGAGGGGATCAGGTCATTGGTATTGAAAACTCTTCCAACCATGTGCAACGTGTATGTGCCACCTGACTGCTCCACCATCAACATACCATATGCCAACATAGACGCTGGCATTGGTGGCCAATGA
